# Supplementary material for: Antibacterial Activity of Zinc Oxide Nanoparticles Loaded with Essential Oils
Source: Pharmaceutics. 2023 Oct 15;15(10):2470. doi: 10.3390/pharmaceutics15102470 (PMC10610287; doi:10.3390/pharmaceutics15102470)
Supplement: Supplementary file 1 [file pharmaceutics-15-02470-s001.zip]

Archive with 1 entries (1 files):
- pharmaceutics-2605963-supplementary.pdf
